# Supplementary material for: NSAIDs Use and Reduced Metastasis in Cancer Patients: results from a meta-analysis
Source: Sci Rep. 2017 May 12;7:1875. doi: 10.1038/s41598-017-01644-0 (PMC5431951; doi:10.1038/s41598-017-01644-0)
Supplement: Supplementary file 1 — Supplementary Dataset 9 [file 41598_2017_1644_MOESM1_ESM.xls]

## Sheet: Sheet1
Author	Country	Year	Quality	Cancer	Patients	Events	Gender	Age（year）	Study type	Effect Magnitude	Relative Risk	Low Limit	Upper Limit	Drug	Time	Duration	Outcome	Adjustment
CR Sharpe	Canada	2000	7	breast cancer	29399	5882	female	64.1	case-control	OR	0.659	0.569	0.764	NSAID	pre-diagnosis	over 7 months	distant metastasis	sampling fractions, age, exposure during the other periods, total duration of lactation and BMI after menopause					no mention
Michael F. Leitzmann	USA	2002	8	prostate cancer	47882	no mention	male	no mention	cohort study	RR	0.834	0.505	1.379	aspirin	pre-diagnosis	no mention	distant metastasis	current age, time period, body mass index at age 21, height, pack-years of smoking in the previous decade, family history of prostate cancer, vigorous physical activity, intake of total energy, calcium, fructose, tomato-based foods, red meat, fish, supplemental vitamin E, linoleic acid, and α-linolenic acid.					>5d/month
Leah B. Sansbury	USA	2005	7	colon cancer	1691	643	male(50%)	65	case-control	OR	0.28	0.11	0.7	NSAID	pre-diagnosis	over 3 months	distant metastasis	race, sex, fat intake, body mass index, regular vitamin/mineral supplement use, location of tumor					over 3d/week
Ravi J. Menezes	USA	2006	8	prostate cancer	2058	1031	male	67.1	case-control	OR	0.7	0.47	1.03	aspirin	pre-diagnosis	≥1 year	distant metastasis	age, education, family history of prostate cancer, cigarette smoking, race and body mass index					≥7d/week
Matias E. Valsecchi	USA	2009	7	breast cancer	692	48	female	59	case-control	OR	0.12	0.02	0.88	COX-2 inhibitors	post-diagnosis	15.5 months(mean)	distant metastasis	Non-White Race, pT > 2 cm, ≥ 3 Nodes at Diagnosis, Stage IIB-IIIC, Use of COX-2 Inhibitors, Hormone Therapy					200-400mg celecoxib or 25-50 mg of rofecoxib daily
Michelle D. Holmes	USA	2010	9	breast cancer	4164	1254	female	no mention	cohort study	RR	0.502	0.373	0.676	aspirin	post-diagnosis	≥1 year	distant metastasis	age, calendar year, smoking status, body mass index, age at first birth and parity, oral contraceptive use, menopausal status and use of hormone replacement, disease stage, radiation treatment, and systemic treatment with chemotherapy and/or hormonal therapy, protein and energy intake, physical activity, weight change, and current use of aspirin of unknown frequency					≥2d/week
Kevin S. Choe	USA	2012	8	prostate cancer	5955	2175	male	64	cohort study	RR	0.5	0.37	0.68	aspirin	post-diagnosis	14 months	distant metastasis	covariates of aspirin use, nonaspirin AC use, initial PSA, Gleason score, T stage, and treatment modality					no mention
Peter M Rothwell	UK	2012	RCT	all solid cancers	17285	9919	male(78.2%)	60.2	RCT	HR	0.64	0.48	0.84	aspirin	pre-diagnosis	6.5 years（mean）	distant metastasis	sex, median age (<60 vs≥60 years), and current smoking					≥75 mg daily
Rickard Ljung	Sweden	2013	7	breast cancer	26528	3424	female	63.9	cohort study	RR	0.94	0.87	1.03	Anticoagulants(96% aspirin)	pre-diagnosis	no mention	LN metastasis	age, T stage, highest attained educational level, marital status, number of unique drugs prescribed during the last 6 months, and country of birth					no mention
F Jonsson	Sweden	2013	8	colorectal, lung, prostate and breast cancers	77166	17552	no mention	no mention	cohort study	RR	0.804	0.718	0.9	aspirin	pre-diagnosis	≥1 year	distant metastasis	age, gender, education level and place of residence					one tablet(75mg) per day
F Jonsson	Sweden	2013	8	colorectal, lung, prostate and breast cancers	77166	17552	no mention	no mention	cohort study	RR	0.955	0.907	1.006	aspirin	pre-diagnosis	≥1 year	LN metastasis	age, gender, education level and place of residence					one tablet(75mg) per day
Corbin d Jacobs	USA	2014	8	prostate cancer	74	45	male	68	cohort study	HR	0.293	0.095	0.901	aspirin	post-diagnosis	no mention	distant metastasis	T-stage, Pelvic irradiation, Hormone deprivation, Any AC use, Multiple AC use					no mention
Lucio Dell’Atti	Italy	2014	8	prostate cancer	385	174	male	67.1	cohort study	RR	0.574	0.31	1.063	aspirin	pre-diagnosis	over 2 years	LN metastasis	age, time period, education,family history, BMI, preoperative PSA (ng/mL), Br (PSA level >0.2 ng/mL at 2 subsequent measurements), PSM (percentage), pT (pT1, pT2 vspT3a), pGS (4-6, 7, 8-10) and PPL (percentage)					aspirin 100 mg once daily
E. H. Allott	USA	2014	8	breast cancers	935	826	female	49.6	case-control	RR	1.1	0.824	1.467	NSAID	pre-diagnosis	over 3 months	LN metastasis	Age, race, menopausal status and education level					≥8 days a month
Thomas I. Barron	Ireland	2014	8	breast cancer	2796	740	female	68.4	cohort study	RR	0.89	0.81	0.97	aspirin	pre-diagnosis	≥1 year	LN metastasis	age, tumor size, tumor grade, comorbidity score, and screen-detected tumor					≥75mg
James L. Araujo	USA	2016	7	esophageal cancer	130	57	male(81.5%)	65.2	cohort study	HR	3.59	1.08	11.96	aspirin	pre-diagnosis	5, 3years（mean）	distant metastasis	Age at diagnosis, year of diagnosis, race, marital status, use of non-aspirin antiplatelet medications, use of proton-pump inhibitors, smoking history, tumor histology, tumor subsite, T stage, N stage, M stage, receipt of surgery					≥81 mg
Marie C. Bradley	USA	2016	9	breast cancer	2925	1274	female	68	cohort study	RR	1.04	0.92	1.17	aspirin	pre-diagnosis	5.73 years(mean)	LN metastasis	age at diagnosis, size of breast tumor, grade of breast cancer, days from randomization to diagnosis, and diabetes.					≥1/month
